# Supplementary material for: Tumor-Infiltrating Immune Cells and HLA Expression as Potential Biomarkers Predicting Response to PD-1 Inhibitor Therapy in Stage IV Melanoma Patients
Source: Biomolecules. 2024 Dec 16;14(12):1609. doi: 10.3390/biom14121609 (PMC11674713; doi:10.3390/biom14121609)
Supplement: Supplementary file 1 [file biomolecules-14-01609-s001.zip]

Archive with 1 entries (1 files):
- biomolecules-3326921-supplementary.pdf
